# Supplementary material for: Software-assisted dosimetry in peptide receptor radionuclide therapy with 177Lutetium-DOTATATE for various imaging scenarios
Source: PLoS One. 2017 Nov 6;12(11):e0187570. doi: 10.1371/journal.pone.0187570 (PMC5673218; doi:10.1371/journal.pone.0187570)
Supplement: S1 Table — (XLS) [file pone.0187570.s001.xls]

## Sheet: data_patient_demografics
patient	organ	organ volume [cc]	sex	organ density [g/cc]	organ mass [g]	patient size [cm]	patient weight [kg]
1	bladder	219	male	1.04	228	178	90
1	liver	3430	male	1.06	3636
1	lung	2620	male	0.26	681
1	spleen	151	male	1.06	160
1	left kidney	317	male	1.05	333
1	right kidney	303	male	1.05	318
2	bladder	543	male	1.04	565	178	66
2	liver	2010	male	1.06	2131
2	lung	3810	male	0.26	991
2	spleen	201	male	1.06	213
2	left kidney	351	male	1.05	369
2	right kidney	276	male	1.05	290
3	bladder	108	female	1.04	112	162	55
3	liver	3210	female	1.06	3403
3	lung	2130	female	0.26	554
3	spleen	434	female	1.06	460
3	left kidney	174	female	1.05	183
3	right kidney	174	female	1.05	183
4	bladder	111	female	1.04	115	168	76
4	liver	1420	female	1.06	1505
4	lung	2660	female	0.26	692
4	spleen	186	female	1.06	197
4	left kidney	204	female	1.05	214
4	right kidney	184	female	1.05	193
5	liver	1030	female	1.06	1092	165	54
5	lung	2850	female	0.26	741
5	spleen	160	female	1.06	170
5	left kidney	151	female	1.05	159
5	right kidney	141	female	1.05	148
6	bladder	364	male	1.04	379	193	101
6	liver	1830	male	1.06	1940
6	lung	3380	male	0.26	879
6	spleen	120	male	1.06	127
6	left kidney	320	male	1.05	336
6	right kidney	298	male	1.05	313
7	bladder	109	male	1.04	113	173	75
7	liver	1920	male	1.06	2035
7	lung	2760	male	0.26	718
7	spleen	207	male	1.06	219
7	left kidney	227	male	1.05	238
7	right kidney	226	male	1.05	237
8	bladder	219	female	1.04	228	172	76
8	liver	1400	female	1.06	1484
8	lung	2120	female	0.26	551
8	spleen	189	female	1.06	200
8	left kidney	218	female	1.05	229
8	right kidney	184	female	1.05	193
9	bladder	386	female	1.04	401	158	60
9	liver	1320	female	1.06	1399
9	lung	1760	female	0.26	458
9	spleen	182	female	1.06	193
9	left kidney	160	female	1.05	168
9	right kidney	166	female	1.05	174
10	bladder	122	male	1.04	127	167	71
10	liver	2670	male	1.06	2830
10	lung	2790	male	0.26	725
10	spleen	220	male	1.06	233
10	left kidney	312	male	1.05	328
10	right kidney	228	male	1.05	239
11	bladder	569	male	1.04	592	174	75
11	liver	1470	male	1.06	1558
11	lung	2890	male	0.26	751
11	spleen	225	male	1.06	239
11	left kidney	268	male	1.05	281
11	right kidney	217	male	1.05	228
12	bladder	182	male	1.04	189	186	100
12	liver	3700	male	1.06	3922
12	lung	3910	male	0.26	1017
12	spleen	352	male	1.06	373
12	left kidney	317	male	1.05	333
12	right kidney	304	male	1.05	319
13	bladder	954	female	1.04	992	185	85
13	liver	2560	female	1.06	2714
13	lung	3200	female	0.26	832
13	left kidney	223	female	1.05	234
13	right kidney	287	female	1.05	301
14	bladder	265	male	1.04	276	192	94
14	liver	2620	male	1.06	2777
14	lung	3500	male	0.26	910
14	spleen	564	male	1.06	598
14	left kidney	243	male	1.05	255
14	right kidney	254	male	1.05	267
15	bladder	479	male	1.04	498	176	90
15	liver	2800	male	1.06	2968
15	lung	3050	male	0.26	793
15	spleen	230	male	1.06	244
15	left kidney	413	male	1.05	434
15	right kidney	360	male	1.05	378
16	bladder	142	female	1.04	148	176	77
16	liver	11100	female	1.06	11766
16	lung	2380	female	0.26	619
16	spleen	1460	female	1.06	1548
16	left kidney	278	female	1.05	292
16	right kidney	122	female	1.05	128
