# Supplementary material for: Software-assisted dosimetry in peptide receptor radionuclide therapy with 177Lutetium-DOTATATE for various imaging scenarios
Source: PLoS One. 2017 Nov 6;12(11):e0187570. doi: 10.1371/journal.pone.0187570 (PMC5673218; doi:10.1371/journal.pone.0187570)
Supplement: S2 Table — (XLS) [file pone.0187570.s002.xls]

## Sheet: data_patient_dose
patient	activity [MBq]	scenario	organ	res.time [h]	dose [mGy]
1	6824	mSPECT	left kidney	1.3399	1.27
1	6824	Planar	left kidney	1.0207	0.855
1	6824	Hybrid	left kidney	1.54	1.49
1	6824	mSPECT	right kidney	1.3399	1.27
1	6824	Planar	right kidney	0.7656	0.855
1	6824	Hybrid	right kidney	1.65	1.49
1	6824	mSPECT	liver	77.6955	13
1	6824	Planar	liver	66.8208	11.2
1	6824	Hybrid	liver	65.7	11
1	6824	mSPECT	lung	1.3292	1.28
1	6824	Planar	lung	1.029	1.01
1	6824	Hybrid	lung	0.836	0.84
1	6824	mSPECT	spleen	0.858	3.22
1	6824	Planar	spleen	3.3041	12.2
1	6824	Hybrid	spleen	0.876	3.28
1	6824	mSPECT	bladder	0.5082	0.723
1	6824	Planar	bladder	0.3744	0.534
1	6824	Hybrid	bladder	0.33	0.471
2	7450	mSPECT	left kidney	1.34	1.22
2	7450	Planar	left kidney	1.8203	2.715
2	7450	Hybrid	left kidney	1.51	1.41
2	7450	mSPECT	right kidney	1.1321	1.22
2	7450	Planar	right kidney	3.7088	2.715
2	7450	Hybrid	right kidney	1.34	1.41
2	7450	mSPECT	liver	5.4611	1.7
2	7450	Planar	liver	7.3746	2.3
2	7450	Hybrid	liver	6.12	1.9
2	7450	mSPECT	lung	0.1793	0.127
2	7450	Planar	lung	2.9787	1.94
2	7450	Hybrid	lung	0.179	0.129
2	7450	mSPECT	spleen	1.4247	4.33
2	7450	Planar	spleen	4.0818	12.4
2	7450	Hybrid	spleen	2.2	6.68
2	7450	mSPECT	bladder	1.54	2.37
2	7450	Planar	bladder	1.4782	2.28
2	7450	Hybrid	bladder	0.162	0.25
3	7295	mSPECT	left kidney	0.6715	1.15
3	7295	Planar	left kidney	0.6693	1.205
3	7295	Hybrid	left kidney	0.802	1.28
3	7295	mSPECT	right kidney	0.6335	1.15
3	7295	Planar	right kidney	0.6693	1.205
3	7295	Hybrid	right kidney	0.629	1.28
3	7295	mSPECT	liver	16.2852	3.12
3	7295	Planar	liver	42.454	8.12
3	7295	Hybrid	liver	37.9	7.25
3	7295	mSPECT	lung	0.292	0.379
3	7295	Planar	lung	2.416	2.85
3	7295	Hybrid	lung	0.491	0.658
3	7295	mSPECT	spleen	2.6526	3.68
3	7295	Planar	spleen	3.0254	4.2
3	7295	Hybrid	spleen	1.88	2.62
3	7295	mSPECT	bladder	0.5456	1.09
3	7295	Planar	bladder	0.4827	0.971
3	7295	Hybrid	bladder	0.778	1.56
4	7077	mSPECT	left kidney	0.8133	1.115
4	7077	Planar	left kidney	1.4829	2.25
4	7077	Hybrid	left kidney	0.928	1.25
4	7077	mSPECT	right kidney	0.6636	1.115
4	7077	Planar	right kidney	1.4966	2.25
4	7077	Hybrid	right kidney	0.727	1.25
4	7077	mSPECT	liver	1.3505	0.564
4	7077	Planar	liver	2.4108	1.01
4	7077	Hybrid	liver	1.14	0.477
4	7077	mSPECT	lung	0.1001	0.093
4	7077	Planar	lung	1.8885	1.67
4	7077	Hybrid	lung	0.182	0.165
4	7077	mSPECT	spleen	0.6699	2.09
4	7077	Planar	spleen	1.3389	4.18
4	7077	Hybrid	spleen	0.581	1.82
4	7077	mSPECT	bladder	0.5484	1.06
4	7077	Planar	bladder	0.9306	1.8
4	7077	Hybrid	bladder	0.154	0.299
5	7567	mSPECT	left kidney	1.3114	2.72
5	7567	Planar	left kidney	3.1753	5.65
5	7567	Hybrid	left kidney	1.68	3.305
5	7567	mSPECT	right kidney	1.2329	2.72
5	7567	Planar	right kidney	2.1293	5.65
5	7567	Hybrid	right kidney	1.41	3.305
5	7567	mSPECT	liver	3.4089	2.09
5	7567	Planar	liver	3.6712	2.26
5	7567	Hybrid	liver	2.98	1.83
5	7567	mSPECT	lung	0.4868	0.441
5	7567	Planar	lung	3.9895	3.52
5	7567	Hybrid	lung	0.625	5.3
5	7567	mSPECT	spleen	2.4279	9.37
5	7567	Planar	spleen	4.5375	17.5
5	7567	Hybrid	spleen	3.02	11.7
5	7567	mSPECT	bladder	na	na
5	7567	Planar	bladder	na	na
5	7567	Hybrid	bladder	na	na
6	5915	mSPECT	left kidney	2.3427	1.685
6	5915	Planar	left kidney	2.0524	1.73
6	5915	Hybrid	left kidney	3.28	2.47
6	5915	mSPECT	right kidney	1.9077	1.685
6	5915	Planar	right kidney	2.309	1.73
6	5915	Hybrid	right kidney	2.95	2.47
6	5915	mSPECT	liver	6.0939	1.65
6	5915	Planar	liver	5.1265	1.4
6	5915	Hybrid	liver	5.82	1.58
6	5915	mSPECT	lung	0.3679	0.224
6	5915	Planar	lung	4.1762	2.42
6	5915	Hybrid	lung	0.74	0.439
6	5915	mSPECT	spleen	1.0173	4.12
6	5915	Planar	spleen	1.2661	5.12
6	5915	Hybrid	spleen	1.12	4.54
6	5915	mSPECT	bladder	0.9467	1.16
6	5915	Planar	bladder	0.8481	1.04
6	5915	Hybrid	bladder	0.163	0.2
7	7111	mSPECT	left kidney	1.365	1.0905
7	7111	Planar	left kidney	1.3163	2.005
7	7111	Hybrid	left kidney	1.12	1.62
7	7111	mSPECT	right kidney	1.5612	1.0905
7	7111	Planar	right kidney	1.7531	2.005
7	7111	Hybrid	right kidney	1.37	1.62
7	7111	mSPECT	liver	10.1769	3.16
7	7111	Planar	liver	11.2792	3.5
7	7111	Hybrid	liver	7.75	2.4
7	7111	mSPECT	lung	0.3001	0.279
7	7111	Planar	lung	2.7699	2.38
7	7111	Hybrid	lung	0.291	0.267
7	7111	mSPECT	spleen	2.9209	8.24
7	7111	Planar	spleen	3.2508	9.17
7	7111	Hybrid	spleen	2.74	7.72
7	7111	mSPECT	bladder	0.4807	0.707
7	7111	Planar	bladder	1.3651	2.01
7	7111	Hybrid	bladder	1.38	2.03
8	7562	mSPECT	left kidney	2.0412	2.675
8	7562	Planar	left kidney	1.7762	3.38
8	7562	Hybrid	left kidney	2.53	3.89
8	7562	mSPECT	right kidney	1.387	2.675
8	7562	Planar	right kidney	2.5566	3.38
8	7562	Hybrid	right kidney	2.46	3.89
8	7562	mSPECT	liver	6.0493	2.73
8	7562	Planar	liver	7.5455	3.41
8	7562	Hybrid	liver	6.78	3.06
8	7562	mSPECT	lung	1.0695	1.29
8	7562	Planar	lung	4.451	5.28
8	7562	Hybrid	lung	1.14	1.38
8	7562	mSPECT	spleen	3.4214	11.2
8	7562	Planar	spleen	3.7942	12.5
8	7562	Hybrid	spleen	4.83	15.8
8	7562	mSPECT	bladder	1.1049	2.29
8	7562	Planar	bladder	2.2169	4.59
8	7562	Hybrid	bladder	4.99	10.3
9	7514	mSPECT	left kidney	1.7299	3.365
9	7514	Planar	left kidney	2.8307	6.85
9	7514	Hybrid	left kidney	2.61	4.875
9	7514	mSPECT	right kidney	1.7967	3.365
9	7514	Planar	right kidney	4.3396	6.85
9	7514	Hybrid	right kidney	2.5	4.875
9	7514	mSPECT	liver	5.1183	2.43
9	7514	Planar	liver	5.4274	2.6
9	7514	Hybrid	liver	6.4	3.05
9	7514	mSPECT	lung	0.4577	0.672
9	7514	Planar	lung	3.0215	4.29
9	7514	Hybrid	lung	0.359	0.541
9	7514	mSPECT	spleen	3.5355	11.9
9	7514	Planar	spleen	5.0344	17
9	7514	Hybrid	spleen	4.34	14.7
9	7514	mSPECT	bladder	1.3994	2.88
9	7514	Planar	bladder	0.5503	1.14
9	7514	Hybrid	bladder	0.32	0.661
10	7375	mSPECT	left kidney	1.1537	1.465
10	7375	Planar	left kidney	1.4174	2.43
10	7375	Hybrid	left kidney	1.69	2.035
10	7375	mSPECT	right kidney	1.352	1.465
10	7375	Planar	right kidney	2.8096	2.43
10	7375	Hybrid	right kidney	1.82	2.035
10	7375	mSPECT	liver	66.0591	15.3
10	7375	Planar	liver	58.1485	13.5
10	7375	Hybrid	liver	74.3	17.2
10	7375	mSPECT	lung	0.6677	0.71
10	7375	Planar	lung	3.0954	2.82
10	7375	Hybrid	lung	1.05	1.06
10	7375	mSPECT	spleen	1.6693	4.62
10	7375	Planar	spleen	2.622	7.24
10	7375	Hybrid	spleen	2.68	7.4
10	7375	mSPECT	bladder	0.3447	0.532
10	7375	Planar	bladder	0.6692	1.03
10	7375	Hybrid	bladder	0.432	0.666
11	7189	mSPECT	left kidney	1.2884	1.495
11	7189	Planar	left kidney	2.2085	3.42
11	7189	Hybrid	left kidney	1.62	1.98
11	7189	mSPECT	right kidney	1.1389	1.495
11	7189	Planar	right kidney	3.353	3.42
11	7189	Hybrid	right kidney	1.6	1.98
11	7189	mSPECT	liver	3.4994	1.43
11	7189	Planar	liver	3.2827	1.36
11	7189	Hybrid	liver	3.83	1.57
11	7189	mSPECT	lung	0.7138	0.598
11	7189	Planar	lung	2.4586	2.04
11	7189	Hybrid	lung	0.694	0.583
11	7189	mSPECT	spleen	2.3505	6.14
11	7189	Planar	spleen	6.3228	16.5
11	7189	Hybrid	spleen	2.88	7.53
11	7189	mSPECT	bladder	1.4302	2.12
11	7189	Planar	bladder	1.391	2.07
11	7189	Hybrid	bladder	0.438	0.651
12	7197	mSPECT	left kidney	1.0263	1.075
12	7197	Planar	left kidney	1.5743	1.455
12	7197	Hybrid	left kidney	1.11	1.06
12	7197	mSPECT	right kidney	1.137	1.075
12	7197	Planar	right kidney	1.3807	1.455
12	7197	Hybrid	right kidney	1.02	1.06
12	7197	mSPECT	liver	49.6315	8.15
12	7197	Planar	liver	56.9391	9.35
12	7197	Hybrid	liver	50.9	8.36
12	7197	mSPECT	lung	2.2585	1.45
12	7197	Planar	lung	5.2944	3.31
12	7197	Hybrid	lung	1.98	1.28
12	7197	mSPECT	spleen	2.974	5.02
12	7197	Planar	spleen	3.1274	5.28
12	7197	Hybrid	spleen	3.51	5.92
12	7197	mSPECT	bladder	0.2904	0.437
12	7197	Planar	bladder	0.2965	0.447
12	7197	Hybrid	bladder	0.238	0.359
13	7397	mSPECT	left kidney	1.8392	2.45
13	7397	Planar	left kidney	2.865	2.84
13	7397	Hybrid	left kidney	2.29	3.01
13	7397	mSPECT	right kidney	2.2396	2.45
13	7397	Planar	right kidney	1.8415	2.84
13	7397	Hybrid	right kidney	2.71	3.01
13	7397	mSPECT	liver	11.8379	2.87
13	7397	Planar	liver	7.7134	1.88
13	7397	Hybrid	liver	12.2	2.97
13	7397	mSPECT	lung	0.4566	0.376
13	7397	Planar	lung	3.6256	2.8
13	7397	Hybrid	lung	1.29	1.02
13	7397	mSPECT	spleen	na	na
13	7397	Planar	spleen	6.2827	26.8
13	7397	Hybrid	spleen	3.51	7.12
13	7397	mSPECT	bladder	na	na
13	7397	Planar	bladder	0.9432	1.91
13	7397	Hybrid	bladder	0.352	0.716
14	7622	mSPECT	left kidney	1.1012	1.56
14	7622	Planar	left kidney	1.7664	2.41
14	7622	Hybrid	left kidney	1.4	2.105
14	7622	mSPECT	right kidney	1.3201	1.56
14	7622	Planar	right kidney	2.0086	2.41
14	7622	Hybrid	right kidney	1.88	2.105
14	7622	mSPECT	liver	27.0912	6.62
14	7622	Planar	liver	13.4108	3.28
14	7622	Hybrid	liver	30.7	7.5
14	7622	mSPECT	lung	0.1574	0.163
14	7622	Planar	lung	2.2431	1.64
14	7622	Hybrid	lung	0.288	0.264
14	7622	mSPECT	spleen	3.1296	3.5
14	7622	Planar	spleen	4.1152	4.6
14	7622	Hybrid	spleen	3.58	4
14	7622	mSPECT	bladder	1.6256	2.56
14	7622	Planar	bladder	3.1297	4.93
14	7622	Hybrid	bladder	0.139	0.222
15	7344	mSPECT	left kidney	1.3137	1
15	7344	Planar	left kidney	1.5027	0.91
15	7344	Hybrid	left kidney	1.43	1.14
15	7344	mSPECT	right kidney	1.214	1
15	7344	Planar	right kidney	0.778	0.91
15	7344	Hybrid	right kidney	1.45	1.14
15	7344	mSPECT	liver	11.0062	2.43
15	7344	Planar	liver	15.9468	3.52
15	7344	Hybrid	liver	10.2	2.25
15	7344	mSPECT	lung	0.3443	0.296
15	7344	Planar	lung	2.3431	1.9
15	7344	Hybrid	lung	0.135	0.129
15	7344	mSPECT	spleen	1.2443	3.26
15	7344	Planar	spleen	2.5525	6.68
15	7344	Hybrid	spleen	1.37	3.59
15	7344	mSPECT	bladder	1.0799	1.64
15	7344	Planar	bladder	0.8349	1.27
15	7344	Hybrid	bladder	0.306	0.466
16	7242	mSPECT	left kidney	1.1367	1.525
16	7242	Planar	left kidney	4.0653	4.145
16	7242	Hybrid	left kidney	0.939	1.16
16	7242	mSPECT	right kidney	0.6385	1.525
16	7242	Planar	right kidney	1.3649	4.145
16	7242	Hybrid	right kidney	0.369	1.16
16	7242	mSPECT	liver	165.362	9.31
16	7242	Planar	liver	66.4795	3.75
16	7242	Hybrid	liver	147	8.27
16	7242	mSPECT	lung	0.5369	0.971
16	7242	Planar	lung	1.9244	2.12
16	7242	Hybrid	lung	0.487	0.876
16	7242	mSPECT	spleen	19.9445	8.27
16	7242	Planar	spleen	12.3909	5.14
16	7242	Hybrid	spleen	19.3	8
16	7242	mSPECT	bladder	0.3524	0.725
16	7242	Planar	bladder	0.191	0.391
16	7242	Hybrid	bladder	0.377	0.771
