# Supplementary material for: Software-assisted dosimetry in peptide receptor radionuclide therapy with 177Lutetium-DOTATATE for various imaging scenarios
Source: PLoS One. 2017 Nov 6;12(11):e0187570. doi: 10.1371/journal.pone.0187570 (PMC5673218; doi:10.1371/journal.pone.0187570)
Supplement: S3 Table — (XLS) [file pone.0187570.s003.xls]

## Sheet: data_tumour
tumour	volume [cc]	mass [g]	res.time.SPECT [h]	dose.SPECT [mGy]	DpA.SPECT [mGy/MBq]	res.time.hybrid [h]	dose.hybrid [mGy]	DpA.hybrid [mGy/MBq]	res.time.planar [h]	dose.planar [mGy]	DpA.planar [mGy/MBq]
1	71.3	75.6	4.0221	31.9	4.67	1.9	25.2	3.39	7.6007	77.8	10.9
2	31.2	33.1	1.6731	42.2	5.35	1.91	31.3	4.08	2.2137	36.8	4.73
3	22.8	24.2	0.3116	10.4	1.16	0.97	58.2	6.18	0.6813	26.5	2.89
5	15.3	16.2	0.0253	1.4	0.16	0.0231	1.9	0.2	0.028	1.6	0.18
6	10.3	10.9	0.0925	7.9	0.79	0.148	5	0.55	0.344	13.8	1.46
7	18.4	19.5	0.7583	23.6	3.22	0.82	54.3	6.97	1.1031	52.9	7.03
8	22.8	24.2	0.7276	19.3	2.71	1.24	59	7.89	0.5781	17.9	2.46
9	33.3	35.3	1.6096	34.9	4.29	6.5	33.1	4.66	2.9229	20.1	2.83
10	17.1	18.1	0.4274	16.2	1.82	2.14	57.8	6.84	1.5605	57.3	6.63
11	6.38	6.8	0.2052	26.5	2.54	0.487	13.7	1.56	0.7614	30.2	3.23
12	3.25	3.4	0.0235	8.1	0.74	0.157	9.6	1	0.5362	45.9	4.56
15	12.3	13	0.2748	21.7	2.33	0.373	21.6	2.38	0.6599	38.7	4.21
19	146	154.8	5.3461	27.6	3.84	4.69	19.4	2.7	5.0681	21	2.92
20	380	402.8	8.2208	13.2	1.79	11.2	18	2.44	9.0156	14.5	1.96
21	10.7	11.3	0.5001	42.5	4.25	0.708	24.3	2.64	0.8022	32.5	3.41
22	6.69	7.1	0.28	36.2	3.46	0.95	27	3.04	1.0239	41.2	4.35
23	4.51	4.8	0.2494	47.6	4.4	0.393	24.7	2.51	2.6512	259.1	25.3
24	15.3	16.2	0.4446	27.4	2.84	1.14	26.5	3.04	0.6458	21.8	2.4
25	17.6	18.7	0.3204	12.4	1.36	0.351	9.6	1.12	0.6997	22.9	2.6
26	41.3	43.8	0.5087	8.9	1.09	0.378	8.5	1.01	1.099	19.4	2.35
27	130	137.8	0.8857	4.7	0.64	0.654	4.1	0.56	0.7548	4	0.54
28	106	112.4	3.3788	21.1	2.91	5.74	23.9	3.3	11.8311	160.8	22.2
29	55.2	58.5	2.0261	22.2	2.9	0.908	24.5	2.9	1.4654	25.1	3.13
