# Supplementary material for: Software-assisted dosimetry in peptide receptor radionuclide therapy with 177Lutetium-DOTATATE for various imaging scenarios
Source: PLoS One. 2017 Nov 6;12(11):e0187570. doi: 10.1371/journal.pone.0187570 (PMC5673218; doi:10.1371/journal.pone.0187570)
Supplement: S4 Table — (XLS) [file pone.0187570.s004.xls]

## Sheet: data_Inter-Observer_Variability
patient	organ	data	observer	time [sec]	counts
1	left kidney	3D	D.K.	123	778538
2	left kidney	3D	D.K.	160	887046
3	left kidney	3D	D.K.	136	425558
4	left kidney	3D	D.K.	129	635710
5	left kidney	3D	D.K.	128	1020575
6	left kidney	3D	D.K.	138	1100755
7	left kidney	3D	D.K.	111	619068
8	left kidney	3D	D.K.	124	1055320
9	left kidney	3D	D.K.	134	1059496
10	left kidney	3D	D.K.	143	719057
11	left kidney	3D	D.K.	160	814463
12	left kidney	3D	D.K.	148	526103
13	left kidney	3D	D.K.	122	1132611
14	left kidney	3D	D.K.	131	910422
15	left kidney	3D	D.K.	151	970334
16	left kidney	3D	D.K.	156	559452
1	right kidney	3D	D.K.	127	776811
2	right kidney	3D	D.K.	145	811008
3	right kidney	3D	D.K.	120	414778
4	right kidney	3D	D.K.	133	525477
5	right kidney	3D	D.K.	125	770256
6	right kidney	3D	D.K.	134	928914
7	right kidney	3D	D.K.	126	741600
8	right kidney	3D	D.K.	129	776786
9	right kidney	3D	D.K.	128	1051552
10	right kidney	3D	D.K.	109	671942
11	right kidney	3D	D.K.	142	775702
12	right kidney	3D	D.K.	123	448619
13	right kidney	3D	D.K.	132	1312920
14	right kidney	3D	D.K.	130	1114356
15	right kidney	3D	D.K.	145	982599
16	right kidney	3D	D.K.	139	288523
1	left kidney	2D	D.K.	17	48323
2	left kidney	2D	D.K.	17	76633
3	left kidney	2D	D.K.	20	46142
4	left kidney	2D	D.K.	21	53223
5	left kidney	2D	D.K.	18	102023
6	left kidney	2D	D.K.	20	53631
7	left kidney	2D	D.K.	17	46844
8	left kidney	2D	D.K.	16	65795
9	left kidney	2D	D.K.	21	81937
10	left kidney	2D	D.K.	17	48166
11	left kidney	2D	D.K.	17	60694
12	left kidney	2D	D.K.	16	26587
13	left kidney	2D	D.K.	20	87820
14	left kidney	2D	D.K.	19	47471
15	left kidney	2D	D.K.	20	66874
16	left kidney	2D	D.K.	19	144617
1	right kidney	2D	D.K.	15	70572
2	right kidney	2D	D.K.	17	100582
3	right kidney	2D	D.K.	20	148650
4	right kidney	2D	D.K.	17	58502
5	right kidney	2D	D.K.	16	104226
6	right kidney	2D	D.K.	18	50015
7	right kidney	2D	D.K.	17	55905
8	right kidney	2D	D.K.	18	74203
9	right kidney	2D	D.K.	17	95097
10	right kidney	2D	D.K.	15	97019
11	right kidney	2D	D.K.	17	61894
12	right kidney	2D	D.K.	16	112727
13	right kidney	2D	D.K.	17	94133
14	right kidney	2D	D.K.	21	66807
15	right kidney	2D	D.K.	19	94836
16	right kidney	2D	D.K.	20	189129
1	left kidney	3D	H.W.	234	811044
2	left kidney	3D	H.W.	316	892042
3	left kidney	3D	H.W.	209	442705
4	left kidney	3D	H.W.	159	689199
5	left kidney	3D	H.W.	152	1084385
6	left kidney	3D	H.W.	219	1144067
7	left kidney	3D	H.W.	233	651797
8	left kidney	3D	H.W.	170	1127268
9	left kidney	3D	H.W.	150	1186662
10	left kidney	3D	H.W.	197	790564
11	left kidney	3D	H.W.	258	831165
12	left kidney	3D	H.W.	200	528573
13	left kidney	3D	H.W.	146	1249147
14	left kidney	3D	H.W.	170	899315
15	left kidney	3D	H.W.	160	968086
16	left kidney	3D	H.W.	258	973123
1	right kidney	3D	H.W.	216	810599
2	right kidney	3D	H.W.	255	96546
3	right kidney	3D	H.W.	146	452705
4	right kidney	3D	H.W.	186	546765
5	right kidney	3D	H.W.	168	862721
6	right kidney	3D	H.W.	208	958132
7	right kidney	3D	H.W.	210	790499
8	right kidney	3D	H.W.	181	874799
9	right kidney	3D	H.W.	178	1203851
10	right kidney	3D	H.W.	150	707253
11	right kidney	3D	H.W.	233	858431
12	right kidney	3D	H.W.	183	476353
13	right kidney	3D	H.W.	160	1423633
14	right kidney	3D	H.W.	151	1170090
15	right kidney	3D	H.W.	173	1044965
16	right kidney	3D	H.W.	218	319299
1	left kidney	2D	H.W.	22	45403
2	left kidney	2D	H.W.	22	74316
3	left kidney	2D	H.W.	18	65735
4	left kidney	2D	H.W.	18	54192
5	left kidney	2D	H.W.	17	111390
6	left kidney	2D	H.W.	15	55931
7	left kidney	2D	H.W.	20	46821
8	left kidney	2D	H.W.	20	76811
9	left kidney	2D	H.W.	21	94804
10	left kidney	2D	H.W.	17	53367
11	left kidney	2D	H.W.	20	70023
12	left kidney	2D	H.W.	18	36067
13	left kidney	2D	H.W.	17	101303
14	left kidney	2D	H.W.	18	64877
15	left kidney	2D	H.W.	19	52466
16	left kidney	2D	H.W.	18	173324
1	right kidney	2D	H.W.	19	33246
2	right kidney	2D	H.W.	20	106996
3	right kidney	2D	H.W.	18	52665
4	right kidney	2D	H.W.	19	55946
5	right kidney	2D	H.W.	18	91888
6	right kidney	2D	H.W.	16	52550
7	right kidney	2D	H.W.	20	62125
8	right kidney	2D	H.W.	21	91213
9	right kidney	2D	H.W.	20	100436
10	right kidney	2D	H.W.	21	34586
11	right kidney	2D	H.W.	22	63015
12	right kidney	2D	H.W.	19	62061
13	right kidney	2D	H.W.	18	101286
14	right kidney	2D	H.W.	16	58563
15	right kidney	2D	H.W.	18	50216
16	right kidney	2D	H.W.	17	166138
1	left kidney	3D	C.H.	103	767563
2	left kidney	3D	C.H.	100	673279
3	left kidney	3D	C.H.	100	442918
4	left kidney	3D	C.H.	126	650548
5	left kidney	3D	C.H.	131	1104180
6	left kidney	3D	C.H.	171	1188983
7	left kidney	3D	C.H.	86	661692
8	left kidney	3D	C.H.	152	1140219
9	left kidney	3D	C.H.	139	1134879
10	left kidney	3D	C.H.	124	782691
11	left kidney	3D	C.H.	97	845302
12	left kidney	3D	C.H.	122	538223
13	left kidney	3D	C.H.	127	1191207
14	left kidney	3D	C.H.	122	946364
15	left kidney	3D	C.H.	155	1015153
16	left kidney	3D	C.H.	880	627638
1	right kidney	3D	C.H.	120	785337
2	right kidney	3D	C.H.	100	795295
3	right kidney	3D	C.H.	117	424554
4	right kidney	3D	C.H.	133	538836
5	right kidney	3D	C.H.	112	812309
6	right kidney	3D	C.H.	142	1023433
7	right kidney	3D	C.H.	79	754124
8	right kidney	3D	C.H.	120	801700
9	right kidney	3D	C.H.	146	1274192
10	right kidney	3D	C.H.	77	716915
11	right kidney	3D	C.H.	94	818097
12	right kidney	3D	C.H.	104	440045
13	right kidney	3D	C.H.	103	1318206
14	right kidney	3D	C.H.	118	1153108
15	right kidney	3D	C.H.	143	1004391
16	right kidney	3D	C.H.	250	279968
1	left kidney	2D	C.H.	24	43605
2	left kidney	2D	C.H.	32	47848
3	left kidney	2D	C.H.	19	32828
4	left kidney	2D	C.H.	26	52207
5	left kidney	2D	C.H.	25	114647
6	left kidney	2D	C.H.	21	62160
7	left kidney	2D	C.H.	23	48557
8	left kidney	2D	C.H.	24	74583
9	left kidney	2D	C.H.	28	103216
10	left kidney	2D	C.H.	25	56616
11	left kidney	2D	C.H.	24	72292
12	left kidney	2D	C.H.	24	39969
13	left kidney	2D	C.H.	23	113006
14	left kidney	2D	C.H.	22	57656
15	left kidney	2D	C.H.	23	83744
16	left kidney	2D	C.H.	21	144924
1	right kidney	2D	C.H.	30	29084
2	right kidney	2D	C.H.	32	53231
3	right kidney	2D	C.H.	23	38172
4	right kidney	2D	C.H.	23	50780
5	right kidney	2D	C.H.	23	87908
6	right kidney	2D	C.H.	24	25328
7	right kidney	2D	C.H.	25	57452
8	right kidney	2D	C.H.	23	77186
9	right kidney	2D	C.H.	23	75831
10	right kidney	2D	C.H.	20	26065
11	right kidney	2D	C.H.	25	58194
12	right kidney	2D	C.H.	28	16783
13	right kidney	2D	C.H.	21	109845
14	right kidney	2D	C.H.	22	54449
15	right kidney	2D	C.H.	20	16813
16	right kidney	2D	C.H.	24	46227
